# Supplementary material for: Synthesis and Characterization of Quercetin–Iron Complex Nanoparticles for Overcoming Drug Resistance
Source: Pharmaceutics. 2023 Mar 23;15(4):1041. doi: 10.3390/pharmaceutics15041041 (PMC10144594; doi:10.3390/pharmaceutics15041041)
Supplement: Supplementary file 1 [file pharmaceutics-15-01041-s001.zip]

Archive with 1 entries (1 files):
- pharmaceutics-2199969-supplementary.pdf
